# Supplementary material for: Expansion of ruminant-specific microRNAs shapes target gene expression divergence between ruminant and non-ruminant species
Source: BMC Genomics. 2013 Sep 10;14:609. doi: 10.1186/1471-2164-14-609 (PMC3847189; doi:10.1186/1471-2164-14-609)
Supplement: Additional file 1 — Mapping statistics of miRNAs data. Spreadsheet contains the numbers of reads sequenced and mapped from cattle and pig miRNA libraries. [file 1471-2164-14-609-S1.xlsx]

## Sheet: Table S1
Additional_file_1- Numbers of reads sequenced and mapped from cattle and pig miRNA libraries
Sample ID	Total reads with good quality	Total mapped reads	% mapped reads
Cattle
bta-1064	20758701	18809953	90.6124
bta-1146	23211551	20853810	89.8424
bta-1151	23567868	21112808	89.583
Pigs
ssc-404F	37957011	33787074	89.0141
ssc-406F	40867304	35027217	85.7096
ssc-422F	10072605	8825867	87.6225
Overall average	2.60725e+07	2.30695e+07	88.7307
