# Supplementary material for: Expansion of ruminant-specific microRNAs shapes target gene expression divergence between ruminant and non-ruminant species
Source: BMC Genomics. 2013 Sep 10;14:609. doi: 10.1186/1471-2164-14-609 (PMC3847189; doi:10.1186/1471-2164-14-609)
Supplement: Additional file 2 — Known cattle and pig miRNAs identified by miRDeep2. Spreadsheet contains the numbers of reads mapped to known miRNAs. [file 1471-2164-14-609-S2.xlsx]

## Sheet: Table S2
Additional_file_2- Known cattle and pig miRNAs identified by mirDeep2
Cattle miRNAs	Reads per sample				Pig miRNAs	Reads per sample
	bta-1064	bta-1146	bta-1151			ssc-404F	ssc-406F	ssc-422F
bta-let-7a	8415	14339	11537		ssc-let-7a	18503	23428	9717
bta-let-7a*	68	147	131		ssc-let-7c	16711	21884	9284
bta-let-7b	5074	6734	4438		ssc-let-7e	12727	16183	6661
bta-let-7c	9262	13879	10239		ssc-let-7f	17729	22435	9341
bta-let-7d	1433	1822	1403		ssc-let-7g	3107	3518	2081
bta-let-7e	4554	7607	6059		ssc-let-7i	3429	5373	1861
bta-let-7f	7775	13426	10924		ssc-miR-100	5575	10156	1646
bta-let-7g	2158	3209	2253		ssc-miR-101	41	55	64
bta-let-7i	22776	28037	21572		ssc-miR-103	8215	7849	5697
bta-miR-100	1453	1762	1393		ssc-miR-106a	491	724	645
bta-miR-101	2389	6675	3805		ssc-miR-107	7288	6988	5129
bta-miR-103	5889	10863	12497		ssc-miR-10a	106929	104053	40798
bta-miR-106	427	859	519		ssc-miR-10b	100686	97770	38364
bta-miR-106b	1242	2296	1141		ssc-miR-125a	500	856	156
bta-miR-107	5264	8950	11326		ssc-miR-125b	5188	8181	1630
bta-miR-10a	1857	4792	4087		ssc-miR-1271	21	41	9
bta-miR-10b	1655	4320	3833		ssc-miR-128	62439	66615	13115
bta-miR-1249	198	157	136		ssc-miR-1285	337	505	112
bta-miR-125a	236	294	340		ssc-miR-1306-3p	67	54	28
bta-miR-125b	4636	4005	2542		ssc-miR-1306-5p	8427	8400	1414
bta-miR-126*	5	10	11		ssc-miR-1307	1463	1848	668
bta-miR-127	508	267	698		ssc-miR-130a	16	11	10
bta-miR-1271	152	236	88		ssc-miR-130b	947	1044	314
bta-miR-128	8404	7529	8092		ssc-miR-133a-3p	14	22	108
bta-miR-129-3p	15	6	16		ssc-miR-133b	14	22	101
bta-miR-1291	23	7	11		ssc-miR-1343	530	1088	89
bta-miR-1296	405	303	218		ssc-miR-139-5p	337	348	56
bta-miR-1306	3814	1258	1951		ssc-miR-140	19	20	19
bta-miR-1307	450	468	442		ssc-miR-140*	139955	170686	41325
bta-miR-130a	35	70	43		ssc-miR-142-3p	1758	2087	671
bta-miR-130b	2151	1771	1462		ssc-miR-142-5p	534979	476397	239172
bta-miR-132	17	22	23		ssc-miR-143-3p	380	371	110
bta-miR-133a	7	7	45		ssc-miR-145	24	21	9
bta-miR-1343*	441	323	391		ssc-miR-146b	243	211	71
bta-miR-138	17	49	29		ssc-miR-148a	28161	44451	20166
bta-miR-1388-3p	40	59	58		ssc-miR-148b	8696	14360	2899
bta-miR-1388-5p	394	408	170		ssc-miR-151-3p	46992	78166	30972
bta-miR-139	36	45	29		ssc-miR-151-5p	24657	26698	21913
bta-miR-140	8779	14412	17781		ssc-miR-152	333	417	70
bta-miR-141	6	15	6		ssc-miR-15a	2920	3186	3416
bta-miR-142	52263	86807	64024		ssc-miR-15b	14772	17048	14263
bta-miR-142*	239	846	545		ssc-miR-16	67883	51082	59160
bta-miR-143	352	405	379		ssc-miR-17-3p	430	509	395
bta-miR-144	247	842	197		ssc-miR-17-5p	726	1006	857
bta-miR-145	55	40	22		ssc-miR-181a	77396	66666	22730
bta-miR-1468	3978	4230	3034		ssc-miR-181b	13573	12820	5120
bta-miR-146a	1170	1871	753		ssc-miR-181c	4544	4699	2440
bta-miR-146b	1232	1964	774		ssc-miR-181d-5p	12273	11628	4677
bta-miR-147	5	17	13		ssc-miR-183	40	16	19
bta-miR-148a	6428	9620	11130		ssc-miR-1839-5p	13	16	9
bta-miR-148b	6045	7501	6120		ssc-miR-185	7252	10330	3706
bta-miR-150	19854	25667	17455		ssc-miR-186	707706	1074407	168197
bta-miR-151	29018	33931	32768		ssc-miR-18a	50	80	68
bta-miR-151*	41016	48779	22518		ssc-miR-18b	44	74	61
bta-miR-152	145	186	166		ssc-miR-191	5287040	5276968	1223491
bta-miR-155	119	318	219		ssc-miR-192	73310	73787	12915
bta-miR-15a	3877	5966	2721		ssc-miR-193a-3p	6	16	5
bta-miR-15b	2576	4766	2471		ssc-miR-193a-5p	21	38	14
bta-miR-16a	14257	24522	17415		ssc-miR-194-5p	354	241	78
bta-miR-16b	14332	24559	17458		ssc-miR-19a	22279	33265	11684
bta-miR-17-3p	269	279	241		ssc-miR-19b	23626	35471	12328
bta-miR-17-5p	603	1291	809		ssc-miR-20	117	155	134
bta-miR-181a	158029	186753	147099		ssc-miR-21	1594	1865	1254
bta-miR-181b	2944	3305	3535		ssc-miR-210	67	78	22
bta-miR-181c	429	1275	813		ssc-miR-214	14	15	8
bta-miR-181d	1833	2037	2368		ssc-miR-215	9855	9939	2229
bta-miR-182	28	17	31		ssc-miR-219	38	46	9
bta-miR-1839	589	647	606		ssc-miR-22-3p	81137	134433	32337
bta-miR-185	7701	7048	5987		ssc-miR-22-5p	73	104	17
bta-miR-186	106867	135839	84281		ssc-miR-221	615	771	558
bta-miR-187	17	28	26		ssc-miR-222	1187	1476	540
bta-miR-18a	64	102	61		ssc-miR-2320	6178	6830	1585
bta-miR-18b	53	91	49		ssc-miR-2320*	46	46	29
bta-miR-190b	12	24	13		ssc-miR-23a	20109	21599	1970
bta-miR-191	604712	699761	703705		ssc-miR-23b	25218	24710	1955
bta-miR-192	13324	21092	22071		ssc-miR-24	8688	14548	1792
bta-miR-193b	111	1062	1152		ssc-miR-24*	44	58	14
bta-miR-194	205	351	207		ssc-miR-2476	9	17	5
bta-miR-197	9872	6317	5081		ssc-miR-26a	54586	58769	23183
bta-miR-199a-3p	5601	7190	4158		ssc-miR-27a	121959	110718	4234
bta-miR-199b	890	2317	975		ssc-miR-27b	125854	114300	4372
bta-miR-199c	5601	7191	4158		ssc-miR-28-3p	17875	23903	3444
bta-miR-19a	2001	6364	4232		ssc-miR-28-5p	823	1114	281
bta-miR-19b	2158	6781	4522		ssc-miR-296	540	736	103
bta-miR-200a	6	15	6		ssc-miR-29a	2356	3544	1167
bta-miR-204	1137	971	835		ssc-miR-29b	173	210	129
bta-miR-20a	32	139	97		ssc-miR-29c	2142	3208	1107
bta-miR-20b	480	1032	626		ssc-miR-301	18	11	43
bta-miR-21	2980	8266	5363		ssc-miR-30a-3p	4230	5087	1220
bta-miR-21*	120	251	374		ssc-miR-30a-5p	153089	203342	59618
bta-miR-210	26	79	60		ssc-miR-30b-3p	12	24	21
bta-miR-211	148	58	49		ssc-miR-30b-5p	38050	57759	10505
bta-miR-215	1217	1954	1870		ssc-miR-30c	122712	136398	21919
bta-miR-22-3p	25149	35359	23013		ssc-miR-30d	148797	200035	55317
bta-miR-22-5p	27	35	32		ssc-miR-30e-3p	5160	6451	1509
bta-miR-221	7193	10788	5151		ssc-miR-30e-5p	15572	21250	8464
bta-miR-222	1353	1415	896		ssc-miR-320	4264	5515	2033
bta-miR-223	3589	9119	6366		ssc-miR-324	160	253	46
bta-miR-224	20	8	12		ssc-miR-326	487	1064	108
bta-miR-2284a	288	286	342		ssc-miR-328	287	354	66
bta-miR-2284b	42	34	45		ssc-miR-331-3p	909	1913	171
bta-miR-2284c	241	257	292		ssc-miR-331-5p	33	62	21
bta-miR-2284d	470	532	604		ssc-miR-335	804	940	227
bta-miR-2284f	224	222	292		ssc-miR-339-3p	1087	2030	287
bta-miR-2284g	266	272	329		ssc-miR-339-5p	120491	162509	34376
bta-miR-2284h	104	93	98		ssc-miR-340	143	152	104
bta-miR-2284j	340	338	362		ssc-miR-342	42655	55304	9579
bta-miR-2284k	2985	3356	4003		ssc-miR-345-3p	47	90	17
bta-miR-2284l	171	158	218		ssc-miR-345-5p	47	92	7
bta-miR-2284m	347	339	369		ssc-miR-34a	7	6	6
bta-miR-2284o	25	25	23		ssc-miR-34c	15	16	5
bta-miR-2284p	15	21	6		ssc-miR-361-3p	5431	5865	1311
bta-miR-2284r	63	44	65		ssc-miR-361-5p	5573	7234	1993
bta-miR-2284u	48	38	56		ssc-miR-362	65	142	22
bta-miR-2284v	830	1008	1099		ssc-miR-363	1357	1036	744
bta-miR-2284w	521	373	493		ssc-miR-365-3p	182	389	50
bta-miR-2284x	9901	11193	12783		ssc-miR-374b-5p	49	33	25
bta-miR-2285b	116	203	191		ssc-miR-378	2450	3134	632
bta-miR-2285c	341	480	247		ssc-miR-423-3p	145739	127528	34220
bta-miR-2299-5p	11	25	47		ssc-miR-423-5p	122131	138274	38798
bta-miR-2312	11	19	10		ssc-miR-425-3p	799	713	260
bta-miR-2320	291	219	164		ssc-miR-425-5p	73922	69953	18621
bta-miR-2332	6	17	6		ssc-miR-4332	5	34	13
bta-miR-2336	7	27	21		ssc-miR-4334-3p	120491	162509	34376
bta-miR-2339	23	23	38		ssc-miR-451	1356143	1599758	772899
bta-miR-2346	28	8	19		ssc-miR-486	19705713	19819078	4637932
bta-miR-2368*	30	23	17		ssc-miR-491	94	183	28
bta-miR-2376	104	103	101		ssc-miR-499-5p	5	6	12
bta-miR-2382*	6	22	10		ssc-miR-500	1341	2088	399
bta-miR-2388*	13	29	12		ssc-miR-505	860	1093	176
bta-miR-2397	18	15	15		ssc-miR-532-3p	476	586	104
bta-miR-2397*	12	13	10		ssc-miR-532-5p	868	1027	359
bta-miR-23a	3836	3662	4947		ssc-miR-574	380	515	111
bta-miR-23b-3p	3960	3706	5011		ssc-miR-628	40	41	16
bta-miR-24-3p	2758	2607	2500		ssc-miR-652	23	58	17
bta-miR-2400	70	92	95		ssc-miR-664-3p	1250	1867	351
bta-miR-2403	40	44	23		ssc-miR-664-5p	53	30	9
bta-miR-2409	5	8	7		ssc-miR-676-3p	22	25	7
bta-miR-2411	7	8	5		ssc-miR-7	872	914	671
bta-miR-2415	580	1624	2575		ssc-miR-744	1363	1478	458
bta-miR-2419	4176	2425	3459		ssc-miR-769-3p	30	37	16
bta-miR-2425	88	52	35		ssc-miR-769-5p	5553	8353	2013
bta-miR-2425*	18	8	11		ssc-miR-92a	2532514	2283261	690762
bta-miR-2431	25	18	13		ssc-miR-92b-3p	142725	124415	43010
bta-miR-2435	8	16	6		ssc-miR-92b-5p	8	13	7
bta-miR-2446	14	26	25		ssc-miR-98	255	424	151
bta-miR-2447	9	14	6		ssc-miR-99a	5864	10787	1783
bta-miR-2454*	167	78	83		ssc-miR-99b	253	521	97
bta-miR-2457	397	425	612
bta-miR-2478	138	151	138
bta-miR-25	687146	593519	789069
bta-miR-26a	60102	81471	44127
bta-miR-26b	1930	5095	3161
bta-miR-27a-3p	63643	34938	46084
bta-miR-27b	65520	36111	47570
bta-miR-28	884	906	724
bta-miR-2903	82	82	59
bta-miR-296	455	408	344
bta-miR-29a	403	1250	563
bta-miR-29b	74	138	88
bta-miR-29c	389	1148	508
bta-miR-29d	155	314	126
bta-miR-29e	30	71	51
bta-miR-301a	982	2369	1283
bta-miR-301b	143	190	119
bta-miR-30a-5p	3559	7582	4916
bta-miR-30b-5p	1436	2287	1960
bta-miR-30c	17503	18945	14708
bta-miR-30d	3220	6257	4395
bta-miR-30e-5p	767	2347	1213
bta-miR-30f	16451	17695	13727
bta-miR-32	8	25	8
bta-miR-320	3839	4226	4196
bta-miR-324	16	18	25
bta-miR-326	584	575	685
bta-miR-328	436	411	278
bta-miR-330	74	95	54
bta-miR-331	732	610	948
bta-miR-338	32	115	54
bta-miR-339	14970	19665	15282
bta-miR-339b	14970	19665	15282
bta-miR-33b	60	40	64
bta-miR-340	33	76	29
bta-miR-342	11963	16606	10764
bta-miR-3431	79	53	23
bta-miR-3432	9	8	7
bta-miR-345-3p	67	110	122
bta-miR-345-5p	82	178	146
bta-miR-34a	7	6	7
bta-miR-34c	14	28	7
bta-miR-361	401	607	604
bta-miR-362-5p	28	74	36
bta-miR-363	47	120	112
bta-miR-365-3p	22	139	136
bta-miR-374b	18	51	23
bta-miR-375	69	143	105
bta-miR-378	5739	8601	7137
bta-miR-421	442	624	440
bta-miR-423-3p	34382	34431	17112
bta-miR-423-5p	23061	13792	17457
bta-miR-425-3p	389	423	307
bta-miR-425-5p	10678	15243	15823
bta-miR-451	259190	578005	424193
bta-miR-454	11	35	13
bta-miR-483	13	13	10
bta-miR-484	46503	31492	30751
bta-miR-486	15189244	16321687	16825650
bta-miR-491	51	29	47
bta-miR-502a	299	547	463
bta-miR-502b	340	644	565
bta-miR-505	674	732	565
bta-miR-532	324	672	532
bta-miR-545*	6	17	5
bta-miR-660	806	1897	1705
bta-miR-7	71	120	46
bta-miR-744	452	302	382
bta-miR-769	2773	3394	4450
bta-miR-874	374	503	342
bta-miR-877	11	8	7
bta-miR-885	31	45	39
bta-miR-9	9	16	7
bta-miR-92	184830	246733	285842
bta-miR-92a	184830	246733	285842
bta-miR-92b	5914	7057	6882
bta-miR-93	36357	40821	30554
bta-miR-98	204	416	329
bta-miR-99a	1689	2049	1553
bta-miR-99b	153	202	251
