# Supplementary material for: Expansion of ruminant-specific microRNAs shapes target gene expression divergence between ruminant and non-ruminant species
Source: BMC Genomics. 2013 Sep 10;14:609. doi: 10.1186/1471-2164-14-609 (PMC3847189; doi:10.1186/1471-2164-14-609)
Supplement: Additional file 3 — Novel cattle and pig miRNAs predicted by miRDeep2. Spreadsheet contains the position and sequence of novel miRNAs predicted by miRDeep2. [file 1471-2164-14-609-S3.xlsx]

## Sheet: Table S3
Additional_file_3- Novel cattle and pig miRNAs predicted by mirDeep2
a. Novel miRNAs identified in cattle blood samples
ID	bta-1064	bta-1146	bta-1151	Mature sequence	Precursor sequence	Precursor position
12_1191	20	38	16	aucuguauaaugggaaggugga	caccuucccauuuuacagauggguaagcaaaggcccaucuguauaaugggaaggugga	12:11635104..11635162:+
12_2325	13	5	8	cagagcuccaggcauucccacc	ggggaaugccugugggggcugcuauaacuaguacaggccaagaugagcagagcuccaggcauucccacc	12:72381455..72381524:+
12_2455	47	89	66	aauggauuacuucugauugcu	aauggauuacuucugauugcugcuuugagaguagauuguagggaaaaucagaaauaauccauuua	12:11286038..11286103:-
12_2524	16	11	9	acaaaaaaaaaagcccaacccu	uguuguacuuuuuuuuuuguucguugcauuuuuaggaacaaaaaaaaaagcccaacccu	12:19542758..19542817:-
13_2847	186	88	82	cuugcugagugaccucccugcu	cagggaggugucucagugacaaguuuaaucccccuggggcuuuacaaacuugcugagugaccucccugcu	13:39299094..39299164:+
13_3131	13	18	18	cacacucagauaaaguaggcacu	cacacucagauaaaguaggcacuuuuugguucuugaaaugcuaccuagucugagugagug	13:13129033..13129093:-
17_3706	10	12	10	ucuguggacggagaccccgcc	ugggguucuccguucucagcagccgugcuccucggagaucuguggacggagaccccgcc	17:74664394..74664453:-
18_6988	30	24	13	agaaggaaggacaccuggcaccg	agaaggaaggacaccuggcaccguguagacuacaucauggaagccccgguccucccuuccug	18:61415246..61415308:+
18_6995	57	85	50	ugaacugacucugccccacagg	acuugggguagagucucucauucaggcaucugggguguguucagggaugaacugacucugccccacagg	18:61489279..61489348:+
19_4321	54	84	69	gaaccagauugucagcucuaac	uagagcugacaguuugguuccuuguauccuguuagccacuuuguuuuaggaaccagauugucagcucuaac	19:11345591..11345662:+
19_4484	8	13	5	acugguaaagggggcuuugucu	acugguaaagggggcuuugucuguugcugccucugcauacaaggccuuguuugcuggacc	19:43808401..43808461:+
19_8812	62	42	26	aacuguuaggaggcuuggcugc	agccaagccucuccuaacaggaauggaaacugaaacccaacuguuaggaggcuuggcugc	19:52855370..52855430:-
19_8868	111	392	212	aguguggaaucuggauaucugaga	augugaaguuaucccugucugaaggccgaaaaaaggccuuugaguguggaaucuggauaucugaga	19:55824572..55824638:-
1_9347	18	33	26	uucucauuggccucacguccug	uucucauuggccucacguccugucaguuccaggagcugaccaaugaguugu	1:6517146..6517197:-
1_9419	1524	1396	1305	gagagaucagaggcgcagagu	gagagaucagaggcgcagagugcgucaaugucaaugaagccugugccuuuuaccucuuu	1:65453358..65453417:-
1_9614	128	164	171	caccuagugcauggucuugggc	ccaagaccauacauuagguguacuguccuaauauacaccuagugcauggucuugggc	1:118508632..118508689:-
20_10130	60	18	69	ucugacuucaccugggauu	ucucaucugaaucagaauuguggcagcagcuucugacuucaccugggauu	20:71553606..71553656:-
20_9870	35	29	31	ucuugggccccacccccggaga	ucuugggccccacccccggagacugugaaucaguaaguagaucugggguagggccugggaau	20:42077865..42077927:+
21_10539	18	8	10	uccccuuccuuccggccuccg	ggggcgcgcagggagggggcggcuggcuuuguccgagcccguccccuuccuuccggccuccg	21:69896678..69896740:+
23_11893	10	26	24	uugcaugacucugagaguaagu	uugcuuucagggaccugcaaguacugguccaucauuugcaugacucugagaguaagu	23:32621760..32621817:+
23_12034	40	39	39	agaguugagucuggacgucccga	ugauuguccaaacgcaauucucgagucucuagcucuggccgagaguugagucuggacgucccga	23:7335348..7335412:-
23_6599	7	12	7	uuuccuagcguguuggguacu	aucccuagcauguuggguacuaccuuaauucuuaauguauuuccuagcguguuggguacu	23:31479825..31479885:+
24_12523	15	8	5	ccaggccacccacccugcccacc	ggggccagggugaggaggaaccuagagaaaggaaucagcucccaggccacccacccugcccacc	24:841453..841517:+
26_13999	94	316	175	uuacucugaguaaccuaacu	guuaggccacucagaguaacuaucaguaacuaacugguuacucugaguaaccuaacu	26:31733590..31733647:+
26_14248	33	39	42	caaaugaacuuucuggccaacc	uuggccaaaaaguucguucagguuaaacccaaaugaacuuucuggccaacc	26:39680411..39680462:-
28_14787	30	32	19	uucggcgccaccacccugcgggucg	uucggcgccaccacccugcgggucgcgcuguaagaucuugccccgcggguguucgcccaccu	28:8597865..8597927:-
28_8335	6	13	11	ucuguugcccgucguagcuggcu	ucuguugcccgucguagcuggcugaguuugcgugacccagcuacaaugcacagcagaaa	28:278966..279025:-
29_15660	15	12	9	cugcgcaaagcgucgggccccg	gcggccggcgcuggccgcggccugcggggcuggcugcgcaaagcgucgggccccg	29:51095160..51095215:-
3_9561	43	27	31	ccggccccgcgagcuccccgcga	cggggagccgaggcggccagcgcagcggguucagagcaccggccccggccccgcgagcuccccgcga	3:78601739..78601806:+
7_20727	157	183	143	uauguuggacaacguggauagc	cuguucccguuuuucacauguguacugauguuugaucauauguuggacaacguggauagc	7:45882307..45882367:+
7_20978	45	22	23	ucugacccugcccuggcugccu	ccagcuaagggcagguagagggaauuguggggcaaaccucugacccugcccuggcugccu	7:5754829..5754889:-
X_23077	711	837	812	aauggcgccacuaggguug	caacccuaggagagggugccauucacauagacuagaauugaauggcgccacuaggguug	X:62939303..62939362:+
b. Novel miRNAs identified in pig blood samples
ID	ssc-404F	ssc-406F	ssc-422F	Mature sequence	Precursor sequence	Precursor position
NC_010443_214	54	57	22	cggcagacugggacuuguugu	cggcagacugggacuuguuguugagcgcagugagacaacaacaaaaucacuagucuuccaga	NC_010443:212651400..212651462:+
NC_010443_318	23	45	8	agauguccagccacaauucucg	agauguccagccacaauucucgguuggccgcagacucguacaagaauugcguuuggacaaucagu	NC_010443:302806863..302806928:+
NC_010443_783	56	57	7	aguggggcucagauuccugacu	aguggggcucagauuccugacuugcucagagcuaguagccgggugcugcgccccauccc	NC_010443:305275501..305275560:-
NC_010444_4309	86	61	22	ucacccuuguucccucugccu	gagagguggaagaggugagggaaccaggcgcuagggccggauaccagcucacccuuguucccucugccu	NC_010444:8488604..8488673:+
NC_010444_4320	295	139	63	ccacccucaucgcugccugugu	ccacccucaucgcugccuguguguccacacuggagcacgaggcagcgcugaggaugaac	NC_010444:9662242..9662301:+
NC_010444_4507	3451	5328	1758	ugagaugagagcccuuggcc	gguccagggcuucccaucccagcuuggccuauuuguugagaugagagcccuuggcc	NC_010444:76693981..76694037:+
NC_010444_4574	60	77	47	cccugcguggcuucucugugca	cccugcguggcuucucugugcagucuuuucuucugggaccugcacaggaaggccacggagg	NC_010444:88902992..88903053:+
NC_010444_4732	6	20	6	cgacuuccacguacucugaug	cagaguacguggaagucagacaauaccgacuuccacguacucugaug	NC_010444:5435067..5435114:-
NC_010444_4764	28068	37601	5729	uuuguuggcuccucugaaguga	acucuccgaggggccuucaagggcaaguucuugucaccuuuguuggcuccucugaaguga	NC_010444:7444710..7444770:-
NC_010444_4934	17	23	5	ugccugccccucccuuccccacu	cagggaaggugggggcagcacaggagaccccaaccugaucugccugccugccccucccuuccccacu	NC_010444:66689166..66689233:-
NC_010444_6306	58	40	25	ugugucugugacaucugcuggca	aguguaggucauagacucagcuuggaucugguguugcugugucugugacaucugcuggca	NC_010444:50496479..50496539:-
NC_010445_5159	26	29	12	cucugccacaccacccgccugc	aggcgggugcugggaggaggcagaggggcuucuggggucugcucucugccacaccacccgccugc	NC_010445:2177109..2177174:+
NC_010445_5214	963	1477	201	ggggaacucccagaccagcu	ggggaacucccagaccagcuuccacucccuucaagaagcuggucugggaguucccgggu	NC_010445:10664434..10664493:+
NC_010445_5226	816	1309	238	auucccuucugggccucaggau	auucccuucugggccucaggauucccuccaugcaaaagggccgggacucagagcggacaga	NC_010445:17756725..17756786:+
NC_010445_5808	206	201	27	cagcucucugauucuuuucccu	agggaagaauuggaggaguugcagaguaacaaccacuugcagcucucugauucuuuucccu	NC_010445:103259843..103259904:-
NC_010446_6021	23	23	31	cuuggaagacaaagcagaguca	acucugcuuugucuuccaagcccacguggugauaagggcuuggaagacaaagcagaguca	NC_010446:81485463..81485523:+
NC_010446_6167	457	461	69	uuaguccuucggaacccca	ggguucaaaaggacucaagaauuauagucacauaaacuucuuaguccuucggaacccca	NC_010446:110277096..110277155:+
NC_010447_6589	1879	2631	404	acgcccuucccccccuucuuca	aggagggaggagaugggccaaguucccucugccuggaacgcccuucccccccuucuuca	NC_010447:1499725..1499784:+
NC_010447_6609	47404	39686	21202	augcggaaccugcggauacg	auguccgcggguucccuaucccggguugguugaguucgcggaugcggaaccugcggauacg	NC_010447:5388521..5388582:+
NC_010447_6806	228	459	19	uuuccucucugccccauagggug	uuuccucucugccccauaggguguagcucuaacuacccucuagggaagagaagguuggg	NC_010447:100312266..100312325:+
NC_010447_6839	158	296	31	cacuccuccccugugugccaggu	cacuccuccccugugugccagguccugggcuagaagcuggcacagggggguggggagcg	NC_010447:4411884..4411943:-
NC_010447_6969	168	175	16	ucuccagugagacagucucugg	ucuccagugagacagucucuggugaacuggucuccagugacucacucccugguguacc	NC_010447:61513808..61513866:-
NC_010447_8876	64	71	31	ucugagaugugaccugggcauc	ugccuggguccccuccccagagguucaaauuuaauugcucugagaugugaccugggcauc	NC_010447:30185307..30185367:-
NC_010448_7199	58	29	16	uccccugggcuggccugcca	ccuggccaaguccaggguucccagggccccuggaaacuccccugggcuggccugcca	NC_010448:47321295..47321352:+
NC_010448_7260	14	15	7	acucaaacugugggggcacu	acucaaacugugggggcacuuucuggucuagggagggaagugccgccauuuuuugagugu	NC_010448:52738867..52738927:+
NC_010448_7295	187	186	64	aagcucagucugaggcccu	ggccuccggccugggcaagauggguggggccugugaaccaggugaaggagggacccaggccaccucuaagcucagucugaggcccu	NC_010448:58116399..58116485:+
NC_010448_7825	48147	76263	14547	ucucccaacccuuguaccagug	ucucccaacccuuguaccagugcgugccucagucccugguacaggaauggggggca	NC_010448:50309889..50309945:-
NC_010449_8348	516	394	195	ucugguucugugacccugccu	ucugguucugugacccugccuauuugcccuucagccagguaagagcaucugaaccaggggu	NC_010449:55687381..55687442:+
NC_010449_8357	107	105	68	ucugaaaguacugggggccu	cacccucauucuucuuucuagauucugacucaugaucacaaucugaaaguacugggggccu	NC_010449:59717176..59717237:+
NC_010449_8379	5526	6688	1662	caaaacagagaaucaagacuga	agucuugauucucuguuuuguugguuugacuucugaaguauugcccaaaacagagaaucaagacuga	NC_010449:67901072..67901139:+
NC_010449_8502	31855	21657	8431	ucuagcaucgagcacccgccu	gugggugcucgaugcuagaugggcacagacaaugguaauaaauaacaucuagcaucgagcacccgccu	NC_010449:4037111..4037179:-
NC_010450_9154	29	58	11	ucugugaacuagaaaccucugg	agagguuuccagcuuauaggauauucauaugguaguucugugaacuagaaaccucugg	NC_010450:122371913..122371971:-
NC_010451_9198	92	191	43	cuccuggcuggcucgcca	cuccuggcuggcucgccaguugcugggcugcgcccuaccggccugcaagcccuguacuggcucagccucaagac	NC_010451:7464752..7464826:+
NC_010451_9373	945	1089	300	cacagcaaguguagacaggca	ccugucugugccugcuguacaggugagcggauguucugcacagcaaguguagacaggca	NC_010451:126099483..126099542:+
NC_010453_1097	23	27	10	cugaauggaauugucucagccu	cugagacaauuccauucaguguguuccacauaaauacacugaauggaauugucucagccu	NC_010453:26036937..26036997:+
NC_010453_1163	139	210	56	ggagagaacgcggucugaguggu	ccauugaugaucguucucguuuuucuuuucggaggaacgagagggagagaacgcggucugaguggu	NC_010453:75594034..75594100:+
NC_010453_1225	279	460	69	ugcacaacagagcgagccagcu	ugcacaacagagcgagccagcugggagcgngacacccugacucacucuguugugcagc	NC_010453:4056391..4056449:-
NC_010453_1332	89	52	23	cccgggaccuguggccuucu	aaguccagaggcccuggacgucagccccagcccgggaccuguggccuucu	NC_010453:86154707..86154757:-
NC_010454_1570	227	174	548	ggauaucaucauauacuguaagu	ggauaucaucauauacuguaaguuugcgaugagacacuacaguauagaugauguacu	NC_010454:47176963..47177020:+
NC_010454_1838	43	26	11	uaacagucuacagccauggucg	accguggcuuucgauuguuacugugggaaccggagguaacagucuacagccauggucg	NC_010454:50015731..50015789:-
NC_010455_1980	124	139	30	ccaggacccaggcucacauugg	ccaggacccaggcucacauuggggccaaugcugcaguucuugccaaugcgggcacuuggguccugaggau	NC_010455:35430497..35430567:+
NC_010455_2064	28	47	7	aaggcuucuugagcuuccacccu	aaggcuucuugagcuuccacccugauucuggaagucgaggcuggaggccauggagcccuag	NC_010455:80043863..80043924:+
NC_010455_2411	1759	2505	743	ugugguuguggcauagaccuca	agggucuaggucgcagauacagcuugguucugguguugcugugguuguggcauagaccuca	NC_010455:80688664..80688725:-
NC_010455_2862	113	144	28	uucucauuggccucauguccugu	uucucauuggccucauguccugucacuuccaggagcuggccaaugaguugu	NC_010455:202679343..202679394:+
NC_010456_2795	53	27	10	ucugacccuggccccugacc	ucagggcaagggguagaggcugaaccucugacccuggccccugacc	NC_010456:121670009..121670055:+
NC_010457_4296	5	27	7	agggcugguccgggacgucuggu	agggcugguccgggacgucugguccccugcaaagugaagugggagccagggcccggcagccccag	NC_010457:152328540..152328605:+
NC_010458_3473	785	984	119	uaaccgguugaacaacugaacc	acaguuguucaaccaguuacuaaucuaacuaacuguaaccgguugaacaacugaacc	NC_010458:41335764..41335821:+
NC_010459_3693	16	55	9	aaugaugccccuuagaguugag	caacucaagggggcaucauucacuucauagucucugugaaugaugccccuuagaguugag	NC_010459:40148186..40148246:+
NC_010459_4888	57	113	10	ccaggcccuuccucauuggaa	ccaggcccuuccucauuggaacucucaggccccaaugguuccagugagggcagggccugagc	NC_010459:36265410..36265472:+
NC_010460_4106	435	431	71	uccgguucucagggcuccacc	aggaagcccuggaggggcuggaggugauggauguuuuccuccgguucucagggcuccacc	NC_010460:6286702..6286762:-
NC_010460_5401	98	96	25	uuauggcccuucgguaauucacug	uuauggcccuucgguaauucacugaccgagacuguucacagugaauucuaccagugccauac	NC_010460:20030654..20030716:-
NC_010461_9764	19	18	6	caucccuugcaugguggagg	caucccuugcaugguggagggugagcuuucugaaaaccccucccacgugcaggguuugca	NC_010461:48632395..48632455:+
NC_010461_9939	140	116	31	cuccguuugccuguuuugcuga	cuccguuugccuguuuugcugacguucauuugacucauucucagcaaaauaagcaaauggaaaa	NC_010461:56757053..56757117:-
NC_010461_9999	643	733	86	cgucaaccauccagcuguuugg	cgucaaccauccagcuguuuggggugaugcaaacaaacaucugguugguugagaga	NC_010461:117608210..117608266:-
