# Supplementary material for: Expansion of ruminant-specific microRNAs shapes target gene expression divergence between ruminant and non-ruminant species
Source: BMC Genomics. 2013 Sep 10;14:609. doi: 10.1186/1471-2164-14-609 (PMC3847189; doi:10.1186/1471-2164-14-609)
Supplement: Additional file 4 — Cattle-specific miRNAs identified in this work. Spreadsheet contains the known and novel cattle-specific miRNAs based on conservation analysis. [file 1471-2164-14-609-S4.xlsx]

## Sheet: Table S4
Additional_file_4- Cattle-specific miRNAs identified in this work
Cattle miRNAs	Reads per sample
	bta-1064	bta-1146	bta-1151
bta-miR-2284a	288	286	342
bta-miR-2284b	42	34	45
bta-miR-2284c	241	257	292
bta-miR-2284d	470	532	604
bta-miR-2284f	224	222	292
bta-miR-2284g	266	272	329
bta-miR-2284h	104	93	98
bta-miR-2284j	340	338	362
bta-miR-2284k	2985	3356	4003
bta-miR-2284l	171	158	218
bta-miR-2284m	347	339	369
bta-miR-2284o	25	25	23
bta-miR-2284p	15	21	6
bta-miR-2284r	63	44	65
bta-miR-2284u	48	38	56
bta-miR-2284v	830	1008	1099
bta-miR-2284w	521	373	493
bta-miR-2284x	9901	11193	12783
bta-miR-2285b	116	203	191
bta-miR-2285c	341	480	247
bta-miR-2299-5p	11	25	47
bta-miR-2312	11	19	10
bta-miR-2332	6	17	6
bta-miR-2336	7	27	21
bta-miR-2339	23	23	38
bta-miR-2346	28	8	19
bta-miR-2368*	30	23	17
bta-miR-2376	104	103	101
bta-miR-2382*	6	22	10
bta-miR-2388*	13	29	12
bta-miR-2397	18	15	15
bta-miR-2397*	12	13	10
bta-miR-2400	70	92	95
bta-miR-2403	40	44	23
bta-miR-2409	5	8	7
bta-miR-2419	4176	2425	3459
bta-miR-2425	88	52	35
bta-miR-2425*	18	8	11
bta-miR-2431	25	18	13
bta-miR-2435	8	16	6
bta-miR-2446	14	26	25
bta-miR-2454*	167	78	83
bta-miR-2457	397	425	612
bta-miR-2478	138	151	138
bta-miR-2903	82	82	59
bta-miR-3432	9	8	7
12_1191	20	38	16
12_2325	13	5	8
12_2455	47	89	66
13_2847	186	88	82
13_3131	13	18	18
17_3706	10	12	10
18_6988	30	24	13
18_6995	57	85	50
19_4321	54	84	69
19_8812	62	42	26
19_8868	111	392	212
1_9614	128	164	171
20_10130	60	18	69
21_10539	18	8	10
23_11893	10	26	24
23_6599	7	12	7
24_12523	15	8	5
26_13999	94	316	175
26_14248	33	39	42
28_14787	30	32	19
28_8335	6	13	11
3_9561	43	27	31
7_20727	157	183	143
7_20978	45	22	23
X_23305	8794	15000	9363
