# Supplementary material for: Expansion of ruminant-specific microRNAs shapes target gene expression divergence between ruminant and non-ruminant species
Source: BMC Genomics. 2013 Sep 10;14:609. doi: 10.1186/1471-2164-14-609 (PMC3847189; doi:10.1186/1471-2164-14-609)
Supplement: Additional file 6 — Enriched pathway for targets of cattle-specific miRNAs. Spreadsheet contains the KEGG pathway enriched among predicted targets of the highly expressed cattle-specific miRNAs. [file 1471-2164-14-609-S6.xlsx]

## Sheet: pathways
Additional_file_6- KEGG pathway enriched among predicted targets of the highly expressed cattle-specific miRNAs
Expressed targets :
KEGGID	Term	Pvalue	Count	Size	OddsRatio	ExpCount	Entrez_IDs	Gene_symbols
4012	ErbB signaling pathway	0.000513815	18	82	2.74629	7.75991	534923;281361;540421;614838;541140;526469;525906;532713;100139219;786886;404181;100137872;538751;530001;282325;533199;506322;513673	NRG1;PRKCB;PRKCB1;RPS6KB1;S6K1;NRAS;PAK2;CBLB;MAP2K4;PIK3CG;CAMK2D;MAP2K1;AKT2;AREG;AREGB;ARAF;KRAS;KRAS2;p21ras;PIK3R5;ELK1;AKT3;MTOR
3018	RNA degradation	0.000547463	16	69	2.94312	6.52968	518225;509583;513906;534095;519743;783258;517535;540834;532080;506018;615916;540891;508055;767887;511821;615712	EXOSC1;CNOT7;DHX36;ZCCHC7;DDX6;HSPA9;HSPA9B;CNOT6L;PAN3;EXOSC8;TTC37;XRN1;CNOT4;EXOSC2;LSM6;DIS3;DCP1A
4120	Ubiquitin mediated proteolysis	0.000557405	26	140	2.23889	13.2486	539313;616156;515595;540859;533136;507005;511631;510003;613423;540378;512207;767894;525906;613676;614347;506103;535072;534852;512457;539668;517544;281225;518857;617078;534325;515573	E2-25K;HIP2;HYPG;LIG;UBE2K;UBE2J2;SAE2;UBA2;NEDD4;NEDD4L;UBE2Q2;UBE2B;WWP2;UBE2I;RNF7;UBE4A;ERCC8;CBLB;UBE3A;CUL3;FBXO4;ANAPC7;E2-20K;UBCH2;UBE2H;CUL4B;MDM2;TCEB1;UBE2W;UBE2G1;ANAPC13;CDC34;TRIM37;UBE2L3
1100	Metabolic pathways	0.000578172	135	1111	1.4246	105.137	512761;281565;512995;516539;616109;282351;506131;533910;327697;614165;540229;509680;511291;515321;613376;540176;282087;504481;536409;532645;508918;506860;537070;536133;282438;510065;539417;509328;617636;280712;615764;404188;414732;504633;281230;781648;517397;505323;507631;338038;525659;525335;505987;508629;529410;505809;505332;615232;327714;537713;518488;514865;540845;767899;509652;526844;783572;…	ADA;GAA;MUT;FUT8;G6PD;HPSE;IDH1;CLN1;PPT1;UGDH;UGP2;GFPT1;NT5C2;PTGIS;SYNJ1;GALNT1;PLA2G7;POLR2A;SIAT4A;ST3GAL1;AOP2;PRDX6;ATP6V0A1;NDUFS1;IDH2;CD38;NDUFS2;B8;CI-B8;NDUFA2;B13;NDUFA5;ATP6V0A2;MECR;NRBF1;PGAM1;SIAT9;ST3GAL-V;ST3GAL5;NDUFA9;PDHA;PDHA1;HMGCS1;GATM;GPAM;MSMO1;SC4MOL;COQ2;CEPT1;AMDHD1;OAT;PISD;AHCYL1;FPGS;ACADM;GK;CTPS;ALG5;PTS;SHMT2;TS;TYMS;ALDH2;SCP2;SCPX;SORD;CSGALNACT2;PPAT;PIGM;M…
3013	RNA transport	0.000999053	27	153	2.1027	14.4788	504958;539052;615098;524528;532568;520094;531673;507738;540004;512136;507478;504307;520924;521747;509871;504752;327694;513270;512530;518768;615692;528433;513481;286870;510246;513043;515573	EIF4G2;EIF2S1;NUP188;EIF5;EIF4A1;PHAX;RNUXA;THOC2;NMD3;PAIP1;NXF1;SEC13;NXT2;NUP153;EIF1B;UBE2I;POM121;POM121C;EIF2S2;NUP205;EIF3I;EIF3S2;NUP133;DDX20;Btz;CASC3;ELAC1;EIF3J;NUP98;RNASEP2;RPP30;SAP18
4722	Neurotrophin signaling pathway	0.00180953	23	128	2.14207	12.113	534923;526227;533590;768311;614838;614726;281440;541140;504408;282705;540731;532713;617095;282031;282291;528655;511190;100137872;530001;533692;533199;788091;506322	RAC1;RAP1A;NFKBIA;PSEN1;MSK1;RPS6KA5;NRAS;RPS6KA3;RPS6KA6;PDK1;PIK3CG;CAMK2D;MAP2K1;PTPN11;SHP2;IRAK-4;IRAK4;AKT2;PRDM4;KRAS;KRAS2;p21ras;SH2B3;PIK3R5;CALM1;YWHAQ;MAPKAPK2;AKT3
4660	T cell receptor signaling pathway	0.00193213	20	106	2.26978	10.0311	534923;529146;614838;541140;535622;525906;540824;522346;286852;282291;528655;100137872;530001;281060;514735;407152;280943;533199;506322;513673	TNF;TNF-a;TNF-alpha;TNFa;CD8A;NFKBIA;PPP3CA;PTPRC;cd45;NRAS;PAK2;LAT;GRAP2;CBLB;PDK1;MAP3K7;PIK3CG;MAP2K1;AKT2;MAP3K8;BCL10;CARMEN;CIPER;KRAS;KRAS2;p21ras;PIK3R5;AKT3
3015	mRNA surveillance pathway	0.00280774	17	87	2.36443	8.23307	533788;528728;338051;531673;768231;529071;512136;327689;510604;508045;615692;614783;533617;541083;505757;100138150;513043	CPSF2;PAPOLA;PAPOLB;PPP2R5C;PPP2R2A;PCF11;NXF1;NXT2;PELO;PAPOLG;Btz;CASC3;PPP2R5E;PPP2R5A;HBS1L;DAZAP1;SAP18;CPSF6;PPP2R1B
4141	Protein processing in endoplasmic reticulum	0.00370452	27	167	1.88742	15.8037	535820;512276;530189;506986;540371;532645;360006;507541;516332;507689;781454;614959;533134;532862;613676;100125317;506103;327694;517171;415110;281803;512530;767980;614538;515999;530027;514361	GRP58;PDIA3;EIF2S1;DNAJA2;PDIA4;UBE2J2;SEC61B;AMFR;EIF2AK1;SELS;VIMP;SEC13;ERO1LB;SAR1B;UGCGL1;UGGT1;SAR1A;MAN1A1;RAD23B;MAN1A2;SEC24B;sec24-like;MBTPS2;EIF2AK3;MARCH6;UBE2G1;DAD1;SEL1L;SSR3;ERLEC1;ERO1-L;ERO1L
4914	Progesterone-mediated oocyte maturation	0.00541769	16	85	2.25391	8.04381	534923;526227;281790;540421;507731;614838;541140;281061;327679;614347;535072;511190;100137872;530001;281848;533199	CDC2;CDK1;GNAI1;IGF1R;IGFR1;CCNB1;CDC25C;RPS6KA3;RPS6KA6;PIK3CG;MAP2K1;AKT2;ANAPC7;ARAF;KRAS;KRAS2;p21ras;ANAPC13;PIK3R5;AKT3
4210	Apoptosis	0.00609149	16	86	2.2213	8.13844	534923;100140945;515640;614838;528530;281250;539334;286852;282291;100137872;507215;530001;533692;537782;510767;280943	TNF;TNF-a;TNF-alpha;TNFa;IL1A;NFKBIA;PPP3CA;TNFSF10;CYCS;cytc;IL1R1;CSF2RB;PIK3CG;IRAK-4;IRAK4;AKT2;APAF1;IL1RAP;PIK3R5;AKT3;CASP9
20	Citrate cycle (TCA cycle)	0.00677509	8	31	3.36107	2.93362	512995;533910;537713;327669;511135;613338;407109;281235	IDH1;IDH2;PDHA;PDHA1;ACLY;ACO1;DLD;SUCLG2;IDH3;IDH3B
4150	mTOR signaling pathway	0.0070488	11	51	2.66329	4.82628	534923;526227;507056;614838;100139219;404181;511190;100137872;530001;519724;100138102	RPS6KB1;S6K1;RPTOR;RPS6KA3;CAB39L;RPS6KA6;PIK3CG;AKT2;PIK3R5;AKT3;PDPK1;MTOR
4114	Oocyte meiosis	0.00834409	20	120	1.94689	11.356	533788;535342;526227;768311;538436;507731;281061;327679;614347;532713;617095;286852;535072;511190;533617;505757;100138150;515080;281848;533199	CDC2;CDK1;IGF1R;IGFR1;PPP3CA;CCNB1;PPP2R5C;CDC25C;RPS6KA3;FBXO5;RPS6KA6;CAMK2D;MAP2K1;PPP2R5E;PPP2R5A;ANAPC7;SLK;CCNE2;ANAPC13;CALM1;YWHAQ;PPP2R1B
510	N-Glycan biosynthesis	0.00944919	10	46	2.68735	4.35312	532645;540845;526844;506566;614538;281177;515771;530027;521539;510138	FUT8;ALG5;ALG6;B4GALT3;MAN2A1;DOLK;TMEM15;MAN1A1;MAN1A2;ALG11;DAD1
290	Valine, leucine and isoleucine biosynthesis	0.0104762	4	10	6.41637	0.94633	509885;509429;533057;407109	PDHA;PDHA1;LARS;IARS;IARS2
970	Aminoacyl-tRNA biosynthesis	0.0107815	9	40	2.80628	3.78532	509885;281576;509429;510162;533057;510075;281581;286855;615182	WARS;YARS;MTFMT;LARS;IARS;TARS;AspRS;DARS;IARS2;DTD1;HARS2
4062	Chemokine signaling pathway	0.0110035	27	181	1.71129	17.1286	281736;534923;281790;511023;615986;614838;497017;281440;541140;281735;616723;507790;281044;788169;282031;497018;510668;527410;506807;282291;100137872;280828;530001;282325;530951;533199;506322	IL-8;IL8;CCL8;SCYA8;RAC1;CXCL5;CXCL6;GCP-2;GCP2;SCYB6;CXCR4;GNAI1;RAP1A;NFKBIA;PRKCB;PRKCB1;CCR5;CXCR3;NRAS;CXCR6;PF4;CCR7;STAT2;PREX1;PIK3CG;CCR9;MAP2K1;AKT2;KRAS;KRAS2;p21ras;PIK3R5;CCL25;CCL14;AKT3
3008	Ribosome biogenesis in eukaryotes	0.0113553	15	84	2.10921	7.94917	100297992;615098;514267;526343;514336;512136;540834;511560;282419;505324;516289;509871;505846;360191;513043	CSNK2A1;NOB1;NOB1P;UTP14A;UTP14C;UTP18;NMD3;BRMS2;IMP3;NXF1;NXT2;WDR36;PWP2;RIOK1;UTP15;XRN1;RNASEP2;RPP30;SPATA5
4144	Endocytosis	0.0125838	29	200	1.65611	18.9266	281736;532723;512734;510003;535998;506430;505206;613749;540709;615954;497017;540378;539357;523797;539781;525906;507659;507722;539150;510185;281080;533406;514554;617385;534708;282183;281848;789414;504669	CLTC;CXCR4;IGF1R;IGFR1;AP2B1;CLAPB1;CCR5;CHMP1A;EHD4;VTA1;TSG101;CHMP3;VPS24;NEDD4;NEDD4L;IL2RB;STAM;PLD1;ASAP3;DDEFL1;CBLB;RAB11B;PDCD6IP;RAB11A;EPS15;RAB5B;VPS4B;CHMP5;MDM2;RAB11FIP2;RAB5C;CHMP2B;RAB22A;PCOLN3
4662	B cell receptor signaling pathway	0.0145433	13	71	2.17126	6.71894	534923;614838;533156;281440;541140;540824;286852;282291;100137872;100138311;530001;533199;506322	RAC1;NFKBIA;PPP3CA;NRAS;PIK3CG;DAPP1;MAP2K1;AKT2;BCL10;CARMEN;CIPER;KRAS;KRAS2;p21ras;PIK3R5;AKT3;PIK3AP1
4920	Adipocytokine signaling pathway	0.0194906	12	66	2.15042	6.24578	534923;533590;504219;282356;407235;100139219;282291;100137872;536628;506812;338033;280943	TNF;TNF-a;TNF-alpha;TNFa;NFKBIA;SLC2A1;TNF-RII/TNFRSF1B;TNFRSF1B;ADIPOR1;PRKAG2;CPT1A;PTPN11;SHP2;AKT2;ACSL4;FACL4;AKT3;MTOR
3022	Basal transcription factors	0.0200458	8	37	2.66271	3.50142	538983;518030;513510;534669;509327;781912;540525;789854	TAF7;GTF2H1;TAF4B;GTF2I;GTFII-I;TFII-I;TAF9B;GTF2E1;TAF2;TAF4
4370	VEGF signaling pathway	0.0201804	13	74	2.06332	7.00284	534923;100140945;614838;281440;541140;527214;286852;100137872;530001;282325;533199;788091;506322	RAC1;PRKCB;PRKCB1;PPP3CA;NRAS;PLA2G12A;PIK3CG;MAP2K1;AKT2;KRAS;KRAS2;p21ras;PIK3R5;MAPKAPK2;AKT3;CASP9
4664	Fc epsilon RI signaling pathway	0.0247582	13	76	1.99707	7.19211	534923;614838;281440;541140;526469;527214;528655;100137872;530001;514735;280943;533199;506322	TNF;TNF-a;TNF-alpha;TNFa;RAC1;NRAS;LAT;MAP2K4;PLA2G12A;PDK1;PIK3CG;MAP2K1;AKT2;KRAS;KRAS2;p21ras;PIK3R5;AKT3
520	Amino sugar and nucleotide sugar metabolism	0.0297471	9	47	2.28636	4.44775	281565;505648;516539;537070;536133;788926;281564;281779;100138313	UGDH;UGP2;GFPT1;PGM3;NANP;GALK2;PMM1;HK2;FPGT
4070	Phosphatidylinositol signaling system	0.0300609	13	78	1.9349	7.38137	790873;282087;614838;615232;518488;534793;617095;530001;282325;538291;537396;534815;511124	SYNJ1;PRKCB;PRKCB1;IMPA2;ITPK1;PIK3CG;INPP4B;PIK3C3;PIK3C2B;INPP5B;PIK3R5;INPP5A;CALM1;PIKFYVE;PIP5K3;fab1-like
40	Pentose and glucuronate interconversions	0.0348813	5	20	3.20856	1.89266	281565;508629;281564;513967;533764	UGDH;UGP2;ALDH2;ALDH3A2;RPE
564	Glycerophospholipid metabolism	0.0394949	13	81	1.8485	7.66527	512761;511291;541208;505332;504948;514865;497202;527214;514554;519739;514646;510842;504650	GPAM;CEPT1;GPD-M;GPD2;GPDH-M;PISD;AGPAT7;LPCAT4;CHPT1;CRLS1;PLD1;LPCAT2;CHKA;AGPAT9;PLA2G12A;LPGAT1
4960	Aldosterone-regulated sodium reabsorption	0.0404473	8	42	2.26903	3.97459	519758;510003;614838;541140;532844;530001;282325;100138102	PRKCB;PRKCB1;NEDD4;NEDD4L;ATP1B1;PIK3CG;ATP1B3;KRAS;KRAS2;p21ras;PIK3R5;PDPK1
562	Inositol phosphate metabolism	0.0435771	10	58	2.01102	5.48871	790873;282087;615232;518488;534793;530001;538291;537396;534815;511124	SYNJ1;IMPA2;ITPK1;PIK3CG;INPP4B;PIK3C3;PIK3C2B;INPP5B;INPP5A;PIKFYVE;PIP5K3;fab1-like
4115	p53 signaling pathway	0.0438812	11	66	1.93153	6.24578	100140945;538226;538436;514005;281061;540378;504869;327679;537782;512960;510767	CDC2;CDK1;CCNB1;ATR;CYCS;cytc;CCNG2;PPM1D;APAF1;SESN1;CCNE2;MDM2;CASP9
4910	Insulin signaling pathway	0.044036	19	133	1.61517	12.5862	534923;507056;504219;540421;614838;541140;615679;525906;788926;617095;100139219;786886;404181;100137872;530001;533199;100138102;506618;506322	RPS6KB1;S6K1;PRKAG2;NRAS;FOXO1;FOXO1A;RPTOR;CBLB;PIK3CG;MAP2K1;AKT2;ARAF;KRAS;KRAS2;p21ras;PIK3R5;FLOT2;CALM1;ELK1;HK2;AKT3;PDPK1;MTOR
533	Glycosaminoglycan biosynthesis - keratan sulfate	0.0465807	4	15	3.4966	1.4195	282351;281177;515771;618055	FUT8;SIAT4A;ST3GAL1;B4GALT3;B3GNT1;B3GNT2
3320	PPAR signaling pathway	0.0482226	11	67	1.89669	6.34041	508918;510065;505987;280843;521822;353106;536628;506812;505968;513996;100138102	LPL;PPAR-beta;PPARD;ACADM;GK;CPT1A;SCP2;SCPX;ACOX3;ACOX1;FADS2;ACSL4;FACL4;PDPK1
Targets with reduced expression compared to human :
KEGGID	Term	Pvalue	Count	Size	OddsRatio	ExpCount	Entrez_IDs	Gene_symbols
4660	T cell receptor signaling pathway	0.00072893	12	106	3.297	4.09396	281060;286852;525906;529146;533199;535622;540824;614838;100137872;407152;513673;534923	CD8A;PPP3CA;PTPRC;cd45;PAK2;CBLB;MAP3K7;MAP2K1;AKT2;MAP3K8;BCL10;CARMEN;CIPER;PIK3R5;AKT3
4144	Endocytosis	0.00174695	17	200	2.4166	7.72446	281080;281848;282183;497017;505206;506430;512734;514554;525906;539357;540378;540709;613749;615954;617385;533406;539150	CLTC;IGF1R;IGFR1;AP2B1;CLAPB1;CCR5;EHD4;VTA1;STAM;PLD1;CBLB;PDCD6IP;RAB5B;VPS4B;MDM2;RAB11FIP2;RAB5C;CHMP2B;RAB22A
4070	Phosphatidylinositol signaling system	0.0029217	9	78	3.33784	3.01254	282087;282325;534815;537396;614838;790873;518488;534793;615232	SYNJ1;PRKCB;PRKCB1;ITPK1;INPP4B;PIK3C3;PIK3C2B;PIK3R5;INPP5A;PIKFYVE;PIP5K3;fab1-like
4012	ErbB signaling pathway	0.0041088	9	82	3.15272	3.16703	282325;525906;526469;533199;614838;100137872;100139219;513673;534923	PRKCB;PRKCB1;PAK2;CBLB;MAP2K4;MAP2K1;AKT2;PIK3R5;AKT3;MTOR
3018	RNA degradation	0.00479607	8	69	3.34573	2.66494	506018;509583;540834;540891;615916;518225;519743;767887	EXOSC1;DHX36;CNOT6L;PAN3;XRN1;CNOT4;LSM6;DIS3
4662	B cell receptor signaling pathway	0.00571313	8	71	3.23838	2.74218	286852;533156;533199;540824;614838;100137872;534923;100138311	PPP3CA;DAPP1;MAP2K1;AKT2;BCL10;CARMEN;CIPER;PIK3R5;AKT3;PIK3AP1
562	Inositol phosphate metabolism	0.00656534	7	58	3.49203	2.24009	282087;534815;537396;790873;518488;534793;615232	SYNJ1;ITPK1;INPP4B;PIK3C3;PIK3C2B;INPP5A;PIKFYVE;PIP5K3;fab1-like
564	Glycerophospholipid metabolism	0.0124338	8	81	2.78985	3.12841	504948;505332;511291;512761;514554;514646;519739;541208	GPD-M;GPD2;GPDH-M;PISD;CHPT1;CRLS1;PLD1;LPCAT2;AGPAT9;LPGAT1
3022	Basal transcription factors	0.0130724	5	37	3.95326	1.42903	509327;538983;540525;781912;789854	TAF7;TAF9B;GTF2E1;TAF2;TAF4
4150	mTOR signaling pathway	0.013089	6	51	3.38074	1.96974	511190;614838;100137872;100138102;100139219;534923	RPS6KA3;AKT2;PIK3R5;AKT3;PDPK1;MTOR
4920	Adipocytokine signaling pathway	0.0131179	7	66	3.0143	2.54907	282356;338033;100137872;100139219;407235;506812;534923	SLC2A1;TNF-RII/TNFRSF1B;TNFRSF1B;ADIPOR1;CPT1A;AKT2;AKT3;MTOR
4210	Apoptosis	0.0174149	8	86	2.60872	3.32152	286852;528530;537782;539334;614838;100137872;515640;534923	PPP3CA;IL1R1;CSF2RB;AKT2;APAF1;IL1RAP;PIK3R5;AKT3
4120	Ubiquitin mediated proteolysis	0.0190495	11	140	2.17868	5.40712	511631;512207;515595;517544;518857;525906;533136;534325;540378;613423;539668	UBE2Q2;UBE2B;RNF7;UBE4A;ERCC8;CBLB;UBE3A;CUL3;CUL4B;MDM2;UBE2W
512	Mucin type O-Glycan biosynthesis	0.0270018	4	30	3.87936	1.15867	282351;282407;539417;282241	GALNT1;SIAT4A;ST3GAL1;B4GALT5;C1GALT1
4630	Jak-STAT signaling pathway	0.0286901	11	149	2.03333	5.75472	281248;319086;508932;512734;519882;525906;528530;614838;100137872;522155;534923	IL15;OSM;IL11RA;STAM;SPRED1;IL6ST;CBLB;CSF2RB;AKT2;PIK3R5;AKT3
4910	Insulin signaling pathway	0.0323776	10	133	2.07004	5.13677	525906;533199;614838;100137872;100138102;100139219;506618;534923;615679;788926	FOXO1;FOXO1A;CBLB;MAP2K1;AKT2;PIK3R5;FLOT2;HK2;AKT3;PDPK1;MTOR
4620	Toll-like receptor signaling pathway	0.0407103	8	101	2.18217	3.90085	280828;526469;529146;533199;535622;614838;100137872;534923	IL-8;IL8;MAP2K4;MAP3K7;MAP2K1;AKT2;MAP3K8;PIK3R5;AKT3
4115	p53 signaling pathway	0.0410939	6	66	2.52889	2.54907	504869;512960;537782;538226;540378;514005	ATR;CCNG2;PPM1D;APAF1;SESN1;MDM2
4666	Fc gamma R-mediated phagocytosis	0.0427682	7	84	2.30235	3.24427	282325;514554;533199;614838;100137872;407152;534923	PRKCB;PRKCB1;PTPRC;cd45;PLD1;MAP2K1;AKT2;PIK3R5;AKT3
4130	SNARE interactions in vesicular transport	0.0485679	4	36	3.14868	1.3904	507031;522423;616526;511030	STX7;GOSR1;SNAP23;BET1
4010	MAPK signaling pathway	0.0497249	16	265	1.64408	10.2349	282325;286852;504408;511190;526469;529146;533199;535622;540616;100137872;281995;282031;513673;515159;515640;534923	PPM1B;RAP1A;PRKCB;PRKCB1;PPP3CA;MSK1;RPS6KA5;RPS6KA3;PAK2;GNA12;IL1R1;MAP2K4;MAP3K7;MAP2K1;AKT2;MAP3K8;MAX;AKT3
Targets with reduced expression compared to pig :
KEGGID	Term	Pvalue	Count	Size	OddsRatio	ExpCount	Entrez_IDs	Gene_symbols
3018	RNA degradation	0.00119366	10	69	3.56944	3.20716	518225;509583;513906;534095;519743;517535;540834;506018;508055;767887	EXOSC1;CNOT7;DHX36;DDX6;HSPA9;HSPA9B;CNOT6L;PAN3;TTC37;XRN1;DIS3
3008	Ribosome biogenesis in eukaryotes	0.00525278	10	84	2.83834	3.90436	100297992;615098;526343;514336;540834;511560;282419;516289;509871;505846	CSNK2A1;UTP18;NMD3;BRMS2;IMP3;PWP2;RIOK1;UTP15;XRN1;RNASEP2;RPP30;SPATA5
3022	Basal transcription factors	0.00657627	6	37	4.03605	1.71978	538983;518030;513510;534669;781912;789854	GTF2H1;TAF4B;GTF2I;GTFII-I;TFII-I;TAF9B;TAF2;TAF4
4115	p53 signaling pathway	0.0108609	8	66	2.88378	3.06771	100140945;538226;538436;281061;504869;327679;512960;510767	CDC2;CDK1;CCNB1;ATR;CYCS;cytc;CCNG2;SESN1;CCNE2;CASP9
4120	Ubiquitin mediated proteolysis	0.0128653	13	140	2.15386	6.50727	539313;515595;540859;533136;511631;613423;512207;525906;535072;534852;517544;281225;518857	E2-25K;HIP2;HYPG;LIG;UBE2K;UBE2Q2;UBE2B;RNF7;UBE4A;ERCC8;CBLB;UBE3A;FBXO4;ANAPC7;E2-20K;UBCH2;UBE2H;TCEB1;UBE2W
4140	Regulation of autophagy	0.0131616	5	31	3.99901	1.4409	282531;531455;408003;767903;534815	GABARAPL2;ATG4A;Aut2a;ATG4C;PIK3C3;ATG12
4914	Progesterone-mediated oocyte maturation	0.0165484	9	85	2.47716	3.95084	281790;507731;614838;541140;281061;327679;535072;511190;100137872	CDC2;CDK1;GNAI1;CCNB1;CDC25C;RPS6KA3;ANAPC7;KRAS;KRAS2;p21ras;PIK3R5;AKT3
520	Amino sugar and nucleotide sugar metabolism	0.0206467	6	47	3.04627	2.18458	281565;505648;516539;281564;281779;100138313	UGDH;UGP2;GFPT1;PGM3;NANP;FPGT
4114	Oocyte meiosis	0.0231672	11	120	2.11435	5.57766	533788;535342;538436;507731;281061;327679;617095;535072;511190;100138150;515080	CDC2;CDK1;CCNB1;CDC25C;RPS6KA3;FBXO5;PPP2R5A;ANAPC7;SLK;CCNE2;CALM1;PPP2R1B
4130	SNARE interactions in vesicular transport	0.0242019	5	36	3.35106	1.6733	616526;511030;522423;505379;507031	VAMP3;STX7;GOSR1;SNAP23;BET1
760	Nicotinate and nicotinamide metabolism	0.0267162	4	25	3.94995	1.16201	327677;520472;534181;511858	CD38;NT5C3;NAMPT;PBEF1
4070	Phosphatidylinositol signaling system	0.0275543	8	78	2.38434	3.62548	790873;282087;614838;615232;518488;617095;537396;534815	SYNJ1;ITPK1;PIK3C3;PIK3C2B;PIK3R5;INPP5A;CALM1;PIKFYVE;PIP5K3;fab1-like
4722	Neurotrophin signaling pathway	0.0351313	11	128	1.96696	5.94951	533590;614838;614726;541140;540731;617095;282031;528655;511190;100137872;788091	RAP1A;RPS6KA3;PDK1;PTPN11;SHP2;PRDM4;KRAS;KRAS2;p21ras;SH2B3;PIK3R5;CALM1;MAPKAPK2;AKT3
4145	Phagosome	0.04768	12	151	1.80581	7.01856	505538;281530;790873;281555;404122;338038;539150;505379;507031;541271;281872;534815	THBS;THBS1;TUBB;TUBB2A;TUBB2B;ITGA2;ATP6V0A2;ACTG1;VAMP3;STX12;STX7;PIK3C3;RAB5B;TUBB1;PIKFYVE;PIP5K3;fab1-like
512	Mucin type O-Glycan biosynthesis	0.0483541	4	30	3.18754	1.39442	282351;539417;282407;531644	SIAT4A;ST3GAL1;B4GALT5;C1GALT1C1;C1GALT1
All predicted targets :
KEGGID	Term	Pvalue	Count	Size	OddsRatio	ExpCount	Entrez_IDs	Gene_symbols
4012	ErbB signaling pathway	0.000120201	28	82	2.568	13.9706	280991;281361;282325;404181;407217;506322;513673;524734;525906;526469;530001;532713;533199;534923;538751;539224;539977;540388;540421;541140;614838;786886;787278;790875;100137872;100138040;100139219;100295476	AKT1;NRG1;PRKCB;PRKCB1;RPS6KB1;S6K1;EGFR;NRAS;PAK2;SHC4;CBLB;MAP2K4;PIK3CG;CAMK2D;MAP2K1;AKT2;AREG;AREGB;PAK6;NRG3;TGFA;ARAF;KRAS;KRAS2;p21ras;PIK3R5;ELK1;MAP2K7;GSK3B;AKT3;SOS2;MTOR;EREG
310	Lysine degradation	0.000514335	17	44	3.10102	7.49641	508629;508929;509102;513967;514102;515928;518852;519777;520638;520865;533642;535630;536936;539860;540769;767828;789150	ALDH2;AADAT;PIPOX;ALDH3A2;SETD1B;SETD7;SETD7-1;SETD7-2;EHHADH;SUV420H2;AASS;PLOD2;TMLHE;SUV39H2;SETD2;WHSC1;SUV420H1;GLT25D2
1100	Metabolic pathways	0.00108498	225	1111	1.30365	189.284	280712;280798;280871;280969;281002;281174;281177;281179;281229;281230;281235;281363;281365;281417;281421;281564;281565;281641;281779;281951;281985;282021;282023;282087;282105;282214;282241;282311;282312;282351;282352;282438;282576;282589;282852;282855;286768;286815;288380;327669;327677;327697;327698;327714;338038;338059;338082;353301;353352;359716;404148;404164;404188;407109;407767;414732;444860;…	ADA;GAA;MUT;ABAT;GABA-AT;GABA-T;L-AIBAT;AOC3;BOLAO;FUT1;FUT8;G6PD;HGPRT;HPRT;HPRT1;HPSE;IDH1;NT5E;ODC1;PON2;CLN1;PPT1;UGDH;UGP2;ATP6J;ATP6V1G1;GFPT1;NT5C2;PLCB4;PTGIS;PTGS2;SYNJ1;TYRP1;CYP3A28;CYP3A4;CYP3A5;GALNT1;PLA2G7;POLR2A;SIAT4A;ST3GAL1;SIAT8A;ST8SIA1;AOP2;PRDX6;ACSM1;BUCS1;HSD11B1;RDH10;PCK1;PPCK1;ATP6V0A1;GCH1;NDUFS1;IDH2;CD38;NDUFS2;B8;CI-B8;NDUFA2;B13;NDUFA5;ATP6V0A2;ATP6V1B1;ATP6V1B2;M…
760	Nicotinate and nicotinamide metabolism	0.00145114	11	25	3.85686	4.25932	281363;281951;327677;511042;511858;513419;520472;522863;534181;614254;617720	NT5E;NT5C2;CD38;NMNAT2;NT5C3;NADK;NAMPT;PBEF1;NMNAT1;QPRT;NUDT12
4973	Carbohydrate digestion and absorption	0.00602046	13	37	2.6588	6.3038	280991;282361;282868;504366;519758;530001;532844;534923;614824;614838;788926;100137872;100336421	AKT1;SGLT1;SLC5A1;GLUT5;SLC2A5;SI;ATP1B1;PIK3CG;ATP1B3;AKT2;HKDC1;PIK3R5;HK2;AKT3;MGAM
4144	Endocytosis	0.00663679	48	200	1.56431	34.0746	281078;281080;281736;281825;281827;281831;281848;282183;282254;317659;407170;407217;497017;503620;504669;505206;506430;507659;507722;507781;510003;510185;511582;512033;512734;514554;520311;523045;523797;525906;532723;533406;534708;535998;539150;539292;539357;539687;539781;540190;540378;540709;613749;614134;615310;615954;617385;789414	CLTA;CLTA2;CLTC;CXCR4;HSP70-1;HSPA1;HSPA1A;HSPA2;HSPA3;HSPA10;HSPA8;Hsc70;IGF1R;IGFR1;AP2B1;CLAPB1;HSP70-2;HSPA1B;DNAJC6;KDR;VEGFR2;flk-1;EGFR;CCR5;FLT1;VEGFR1;CHMP1A;EHD4;VTA1;TSG101;CHMP3;VPS24;NEDD4;NEDD4L;IL2RB;HGS;HRS;CHMP1.5;CHMP1B;STAM;PLD1;SH3GL3;PSD2;ASAP3;DDEFL1;CBLB;RAB11B;PDCD6IP;RAB11A;EPS15;RAB5B;PARD6G;VPS4B;PARD6B;CHMP5;HSPA1L;MDM2;RAB11FIP2;RAB5C;RNF41;CAV3;CHMP2B;RAB22A;PCOLN3
533	Glycosaminoglycan biosynthesis - keratan sulfate	0.00740278	7	15	4.28335	2.55559	281177;282351;515585;515771;538799;539063;618055	FUT8;SIAT4A;ST3GAL1;B3GNT2;B4GALT3;B3GNT7;CHST4;B3GNT1
512	Mucin type O-Glycan biosynthesis	0.00783026	11	30	2.83902	5.11119	282241;282351;282407;508488;531644;532545;534904;539417;615819;617031;100125265	GALNT1;SIAT4A;ST3GAL1;B4GALT5;GALNT12;C1GALT1C1;GALNT13;GALNT11;C1GALT1;GALNTL6;GALNTL5;GALNT4
3015	mRNA surveillance pathway	0.00892929	24	87	1.87566	14.8224	327689;338051;505757;508045;510604;511286;512136;513043;518859;525143;528728;529071;529442;531673;533617;533788;537706;541083;614783;615692;768231;787607;100138150;100140898	CPSF2;PAPOLA;PAPOLB;PPP2R5C;PPP2R2A;PCF11;PABPC5;NXF1;NXT2;NUDT21;SMG1;PELO;PAPOLG;UPF3A;Btz;CASC3;PPP2R5E;PPP2R5A;ALYREF;THOC4;HBS1L;DAZAP1;SAP18;CPSF6;PPP2R3A;PPP2R1B
4660	T cell receptor signaling pathway	0.0093941	28	106	1.76915	18.0595	280825;280943;280991;281060;281237;282291;286852;407152;506322;513673;514735;522346;525906;528655;529146;530001;533199;534923;535622;539224;540824;541140;614838;617585;787278;790875;100137872;100138040	IL-5;IL5;TRF;TNF;TNF-a;TNF-alpha;TNFa;AKT1;CD8A;IFNG;NFKBIA;PPP3CA;PTPRC;cd45;NRAS;PAK2;LAT;GRAP2;CBLB;PDK1;MAP3K7;PIK3CG;MAP2K1;AKT2;MAP3K8;PAK6;BCL10;CARMEN;CIPER;KRAS;KRAS2;p21ras;PIK3R5;PPP3R2;MAP2K7;GSK3B;AKT3;SOS2
601	Glycosphingolipid biosynthesis - lacto and neolacto series	0.0102246	10	27	2.88288	4.60007	281174;282352;444860;515585;515771;520336;539027;539815;618055;767899	FUT1;SIAT8A;ST8SIA1;SIAT10;ST3GAL6;B3GNT2;B4GALT3;GCNT2;B3GALT1;B3GALT2;B3GNT1;B3GNT5
4141	Protein processing in endoplasmic reticulum	0.0129391	40	167	1.5555	28.4523	281373;281803;281825;281827;281831;282254;327694;360006;415110;506103;506986;507541;507689;512276;512530;514361;515999;516332;517171;525222;530027;530189;531964;532645;532862;533134;534349;535820;540190;540371;541236;613676;614538;614959;615027;615599;767980;781454;787278;100125317	P4HB;PDI;GRP58;PDIA3;HSP70-1;HSPA1;HSPA1A;HSPA2;HSPA3;HSPA10;HSPA8;Hsc70;HSP70-2;HSPA1B;EIF2S1;DNAJA2;PDIA4;UBE2J2;SEC61B;AMFR;EIF2AK1;SELS;VIMP;SEC13;ERO1LB;SAR1B;UGCGL1;UGGT1;SAR1A;DNAJC5B;MAN1A1;RAD23B;SEC31A;MAN1A2;SEC24B;sec24-like;MBTPS2;UBE2E3;EIF2AK3;HSPA1L;MARCH6;XBP1;XBPP1;UBE2G1;DAD1;SEL1L;TXNDC5;UBE2E1;SSR3;ERLEC1;MAP2K7;ERO1-L;ERO1L
290	Valine, leucine and isoleucine biosynthesis	0.0168729	5	10	4.88856	1.70373	407109;509429;509885;533057;768012	PDHA;PDHA1;LARS;IARS;IARS2;PDHA2
300	Lysine biosynthesis	0.0172179	3	4	14.6486	0.681491	508929;520638;520865	AADAT;AASS
3018	RNA degradation	0.0191038	19	69	1.86656	11.7557	506018;508055;509583;511286;511821;512508;513906;517535;518225;519743;532080;534095;540834;540891;613630;615712;615916;767887;783258	EXOSC1;CNOT7;DHX36;PABPC5;ZCCHC7;MPHOSPH6;DDX6;HSPA9;HSPA9B;CNOT6L;PAN3;EXOSC8;TTC37;XRN1;CNOT4;LSM8;NAA38;EXOSC2;LSM6;DIS3;DCP1A
4060	Cytokine-cytokine receptor interaction	0.0196969	48	212	1.44623	36.119	280825;280826;280828;280943;281043;281237;281247;281248;281250;281422;281598;281736;281845;281885;319086;338033;338068;404101;407170;407217;497017;497018;503620;506807;507215;507359;507790;508932;510185;510668;512700;515640;517016;522155;528530;530951;533061;538567;539334;539504;539800;574056;613811;615986;617637;768037;100138192;100337295	IL-5;IL5;TRF;IL6;IL-8;IL8;TNF;TNF-a;TNF-alpha;TNFa;CCL2;MCP-1;MCP-1A;MCP1;MCP1A;SCYA2;IFNG;IL13;IL15;IL1A;PRLR;ACVR2;ACVR2A;CXCR4;IFNB1;IFNb;KITLG;MGF;OSM;TNF-RII/TNFRSF1B;TNFRSF1B;ACVR1;ActR-IA;BMPR-IA;BMPR1A;KDR;VEGFR2;flk-1;EGFR;CCR5;CXCR3;FLT1;VEGFR1;CXCR6;TNFSF10;IL6R;PF4;IL11RA;IL2RB;CCR7;FLT3;IL1R1;IFNB2;IL6ST;CSF2RB;CCR9;IL22RA2;APRIL;TNFSF13;IL1RAP;LIFR;TNFSF4;TNFRSF8;TNFSF8;CXCL12;SDF1;…
4722	Neurotrophin signaling pathway	0.0228532	31	128	1.57368	21.8077	280991;281440;282031;282291;282705;504408;506322;511190;520454;524734;526227;528655;530001;532713;533199;533590;533692;534923;539126;540731;541140;614726;614838;617095;617701;768311;787278;788091;790875;100137872;100138040	AKT1;RAC1;RAP1A;NFKBIA;PSEN1;MSK1;RPS6KA5;NRAS;RPS6KA3;RAPGEF1;SHC4;RPS6KA6;PDK1;PIK3CG;CAMK2D;MAP2K1;PTPN11;SHP2;IRAK-4;IRAK4;AKT2;NTRK3;PRDM4;KRAS;KRAS2;p21ras;SH2B3;PIK3R5;CALM1;BDNF;YWHAQ;MAP2K7;MAPKAPK2;GSK3B;AKT3;SOS2
4540	Gap junction	0.0256134	23	90	1.68712	15.3336	281061;281136;281216;281555;281790;281985;282004;282325;407102;407135;407217;506322;525931;533199;533330;536654;538909;540485;541140;541271;613787;615087;100138040	CDC2;CDK1;EDG2;LPAR1;GUCY1A1;GUCY1A3;TUBB;TUBB2A;TUBB2B;GNAI1;PLCB4;CGKI;PRKG1;cGK 1;cGKI-beta;PRKCB;PRKCB1;TJP1;zo1;5-HT2B;5HT2B;5htr2b;HTR2B;EGFR;NRAS;PDGFD;MAP2K1;PRKG2;GNAQ;5-HT2C;5HT2C;HTR2C;GRM1;KRAS;KRAS2;p21ras;TUBB1;PDGFC;TUBB5;SOS2
4916	Melanogenesis	0.0261896	24	95	1.6616	16.1854	281713;281790;281885;281985;282105;282325;407219;445417;445418;445419;506322;530005;532713;533199;536654;538536;539003;539203;541140;616913;617095;782690;785086;790875	CREB;CREB1;GNAI1;KITLG;MGF;PLCB4;TYRP1;PRKCB;PRKCB1;MITF;FZD1;FZD6;FZD3;NRAS;WNT5A;CAMK2D;MAP2K1;GNAQ;FZD5;CTNNB1;DVL3;KRAS;KRAS2;p21ras;FZD8;CALM1;TCF7;CREB3L2;GSK3B
3320	PPAR signaling pathway	0.0282259	18	67	1.80297	11.415	280843;281760;281992;282855;282865;353106;505968;505987;506812;508918;510065;510507;513996;518852;521822;535727;536628;100138102	LPL;FABP5;PPARA;PPARalpha;PCK1;PPCK1;ACRP30;ADIPOQ;APM1;PPAR-beta;PPARD;ACADM;GK;CPT1A;SCP2;SCPX;ACOX3;CYP7A1;ACOX1;EHHADH;FADS2;SLC27A2;ACSL4;FACL4;PDPK1
20	Citrate cycle (TCA cycle)	0.0282429	10	31	2.33187	5.28156	281235;282855;327669;407109;511135;512995;533910;537713;613338;768012	IDH1;PCK1;PPCK1;IDH2;PDHA;PDHA1;ACLY;ACO1;DLD;SUCLG2;IDH3;IDH3B;PDHA2
4320	Dorso-ventral axis formation	0.0410475	7	20	2.63325	3.40746	407217;513730;533199;537068;537833;541140;100138040	EGFR;NOTCH2;MAP2K1;PIWIL2;PIWIL1;KRAS;KRAS2;p21ras;SOS2
4360	Axon guidance	0.0414854	29	124	1.50072	21.1262	281440;281736;281790;286852;407770;506037;506322;513673;516019;518458;519843;520004;520192;531240;534842;538224;539224;539369;540907;541140;613794;614707;615883;616165;617585;787473;790875;100336601;100337226	RAC1;CXCR4;GNAI1;PPP3CA;PLXNA2;UNC5A;NRAS;PAK2;SEMA6A;SEMA6D;SRGAP2;SRGAP3;UNC5D;EPHA4;PLXNA1;ROBO2;EPHA5;PAK6;NRP1;EPHB3;KRAS;KRAS2;p21ras;ABLIM3;SEMA7A;SLIT3;EPHA6;PPP3R2;NTNG1;GSK3B
4150	mTOR signaling pathway	0.0417801	14	51	1.85424	8.68902	280991;282121;404181;507056;511190;519724;526227;530001;534923;538954;614838;100137872;100138102;100139219	AKT1;VEGFB;RPS6KB1;S6K1;RPTOR;RPS6KA3;CAB39L;RPS6KA6;PIK3CG;AKT2;PRKAA2;PIK3R5;AKT3;PDPK1;MTOR
4120	Ubiquitin mediated proteolysis	0.0446781	32	140	1.45717	23.8522	281225;506103;507005;507781;510003;511631;512207;512457;515573;515595;517544;518857;521975;525906;528138;533136;534325;534349;534655;534852;535072;539313;539668;540378;540859;613423;613676;614347;615599;616156;617078;767894	E2-25K;HIP2;HYPG;LIG;UBE2K;UBE2J2;SAE2;UBA2;NEDD4;NEDD4L;UBE2Q2;UBE2B;WWP2;UBE2I;RNF7;UBE4A;ERCC8;TRIM32;CBLB;KLHL13;UBE3A;CUL3;UBE2E3;SIAH1;FBXO4;ANAPC7;E2-20K;UBCH2;UBE2H;CUL4B;MDM2;TCEB1;UBE2W;UBE2G1;ANAPC13;UBE2E1;CDC34;TRIM37;UBE2L3
4920	Adipocytokine signaling pathway	0.0470168	17	66	1.70111	11.2446	280943;280991;281992;282291;282356;282855;282865;338033;407235;504219;506812;533590;534923;536628;538954;100137872;100139219	TNF;TNF-a;TNF-alpha;TNFa;AKT1;PPARA;PPARalpha;NFKBIA;SLC2A1;PCK1;PPCK1;ACRP30;ADIPOQ;APM1;TNF-RII/TNFRSF1B;TNFRSF1B;ADIPOR1;PRKAG2;CPT1A;PTPN11;SHP2;AKT2;ACSL4;FACL4;PRKAA2;AKT3;MTOR
500	Starch and sucrose metabolism	0.0472639	11	38	1.9946	6.47417	280798;281564;281565;504366;517397;537451;539625;614824;615745;788926;100336421	GAA;UGDH;UGP2;SI;AGL;GYS2;GBA3;HKDC1;GBE1;HK2;MGAM
4662	B cell receptor signaling pathway	0.0481399	18	71	1.66554	12.0965	280991;281440;282291;286852;506322;514582;530001;533156;533199;534923;540824;541140;614838;617585;790875;100137872;100138040;100138311	AKT1;RAC1;NFKBIA;PPP3CA;NRAS;CD22;PIK3CG;DAPP1;MAP2K1;AKT2;BCL10;CARMEN;CIPER;KRAS;KRAS2;p21ras;PIK3R5;PPP3R2;GSK3B;AKT3;SOS2;PIK3AP1
4664	Fc epsilon RI signaling pathway	0.049022	19	76	1.635	12.9483	280825;280943;280991;281247;281440;506322;514735;526469;527214;528655;530001;533199;534923;541140;614838;614911;787278;100137872;100138040	IL-5;IL5;TRF;TNF;TNF-a;TNF-alpha;TNFa;AKT1;IL13;RAC1;NRAS;LAT;MAP2K4;PLA2G12A;PDK1;PIK3CG;MAP2K1;AKT2;KRAS;KRAS2;p21ras;PIK3R5;PLA2G5;MAP2K7;AKT3;SOS2
4730	Long-term depression	0.0543804	18	72	1.63437	12.2668	281216;281790;281848;281985;282004;282325;506322;515159;527214;533199;533330;536654;540421;540485;541140;614283;614911;100138150	GUCY1A1;GUCY1A3;GNAI1;IGF1R;IGFR1;PLCB4;CGKI;PRKG1;cGK 1;cGKI-beta;PRKCB;PRKCB1;NRAS;GNA12;PLA2G12A;MAP2K1;PRKG2;GNAQ;ARAF;GRM1;KRAS;KRAS2;p21ras;GRIA2;GluR-2;GluR-B;GluR-K2;PLA2G5;PPP2R1B
4530	Tight junction	0.0546135	29	127	1.45389	21.6374	280991;281790;282325;282419;404122;404153;407102;506322;506939;507041;507632;508045;511460;511594;514634;519269;532952;534923;539003;539292;539687;540803;541140;780777;783180;783484;100137872;100138150;100298336	AKT1;GNAI1;PRKCB;PRKCB1;CSNK2A1;ACTG1;CLDN3;TJP1;zo1;NRAS;CTTN;PRKCE;YES1;PPP2R2A;CLDN18;IGSF5;CLDN23;RRAS2;MAGI3;AKT2;CTNNB1;PARD6G;PARD6B;MRAS;KRAS;KRAS2;p21ras;CTNNA3;CLDN14;CNKSR3;MAGI1;AKT3;PPP2R1B;MAGI2
250	Alanine, aspartate and glutamate metabolism	0.0565418	9	30	2.09661	5.11119	280969;281779;509652;510506;521553;525335;530101;532724;100126042	ABAT;GABA-AT;GABA-T;L-AIBAT;GFPT1;PPAT;CPS1;AGXT2;GLS;GFPT2;ALDH5A1;ALDH4A1
4910	Insulin signaling pathway	0.0589719	30	133	1.43098	22.6596	280991;282855;404181;408017;504219;506322;506618;507056;520454;524734;525906;530001;533199;534923;537451;538954;540421;541140;614824;614838;615679;617095;784877;786886;788926;790875;100137872;100138040;100138102;100139219	AKT1;PCK1;PPCK1;RPS6KB1;S6K1;INSR;ir-A;PRKAG2;NRAS;FOXO1;FOXO1A;RPTOR;RAPGEF1;SHC4;CBLB;PIK3CG;MAP2K1;AKT2;GYS2;PRKAA2;ARAF;KRAS;KRAS2;p21ras;HKDC1;PIK3R5;FLOT2;CALM1;PPP1R3A;ELK1;HK2;GSK3B;AKT3;SOS2;PDPK1;MTOR
